# Supplementary material for: Effects of Soybean Meal Substitution in Finishing Pig Diet on Carcass Traits, Meat Quality, and Muscle Antioxidant Capacity
Source: Animals (Basel). 2025 May 30;15(11):1611. doi: 10.3390/ani15111611 (PMC12153700; doi:10.3390/ani15111611)
Supplement: Supplementary file 1 [file animals-15-01611-s001.zip]

Archive with 1 entries (1 files):
- animals-3604700-supplementary.pdf
